# Supplementary material for: Spatial distribution of Plasmodium vivax Duffy Binding Protein copy number variation and Duffy genotype, and their association with parasitemia in Ethiopia
Source: PLoS Negl Trop Dis. 2025 Feb 13;19(2):e0012837. doi: 10.1371/journal.pntd.0012837 (PMC11870341; doi:10.1371/journal.pntd.0012837)
Supplement: S1 Table — (XLSX) [file pntd.0012837.s004.xlsx]

## Sheet: Sheet1
S1_Table. The trend of confirmed P. vivax and P. falciparum cases in each study site between 2018 and 2022
	Adama			Arba Minch Zuriya			Batu			Dilla Town			Gondar Zuria
Year	Pf	Pv	Pv prop	Pf	Pv	Pv prop	Pf	Pv	Pv prop	Pf	Pv	Pv prop	Pf	Pv	Pv prop
2018	1285	854	39.9	1428	1738	54.9	442	636	59	1485	957	39.2	1083	705	39.4
2019	696	517	42.6	5215	4648	47.1	801	919	53.4	1621	1671	50.8	3978	1696	29.9
2020	440	363	45.2	4044	4108	50.4	1106	1199	52	1209	1141	48.6	28816	4827	14.4
2021	275	312	53.2	3402	4100	54.7	2019	2245	52.7	2811	1551	35.6	23601	11402	32.6
2022	1196	1308	52.2	4729	3069	39.4	2215	2824	56	4171	3940	48.6	29252	23365	44.4
Pf: Plasmodium falciparum, Pv: Plasmodium vivax, Pv prop: Proportion of Plasmodium vivax
