# Supplementary material for: Spatial distribution of Plasmodium vivax Duffy Binding Protein copy number variation and Duffy genotype, and their association with parasitemia in Ethiopia
Source: PLoS Negl Trop Dis. 2025 Feb 13;19(2):e0012837. doi: 10.1371/journal.pntd.0012837 (PMC11870341; doi:10.1371/journal.pntd.0012837)
Supplement: S2 Table — (XLSX) [file pntd.0012837.s005.xlsx]

## Sheet: Sheet1
S2_Table. PvDBP duplication referring to age category, sex, infection type, Duffy blood group, and site Ethiopia (N = 435)
Variables	PvDBP gene copy number			P value
	Single (%, n/N)	2 to 3 (%, n/N)	More than 3 (%, n/N)
Age group
<5	28.1, 9/32	53.1, 17/32	18.8, 6/32	0.199
6-14	13.9, 19/137	48.9, 67/137	37.2, 51/137
>15	16.5, 44/266	50.8, 135/266	32.7, 87/266
Sex
Male	15.5, 38/245	47.8, 117/245	36.7, 90/245	0.19
Species by qPCR
Mixed	30.0, 6/20	55.0, 11/20	15.0, 3/20	0.036
P. vivax	15.9, 66/415	50.1, 208/415	34.0, 141/415
Duffy blood group
Duffy negative	42.9, 6/14	42.9, 6/14	14.3, 2/14	0.034
Heterozygous	16.0, 54/338	48.5, 164/338	35.5, 120/338
Homozygous	14.5, 12/83	59.0, 49/83	26.5, 22/83
Clinical status
Asymptomatic	41.0, 25/61	55.7, 34/61	3.3, 2/61	<0.001
Symptomatic	12.6, 47/374	49.5, 185/374	38.0, 142/374
Study site
Adama	11.5,10/87	42.5,37/87	46.0,40/87	<0.001
Arba Minch	5.7,5/88	46.6,41/88	47.7,42/88
Batu	12.5,11/88	57.9,51/88	29.5,26/88
Dilla Town	39.5,34/86	57.0,49/86	3.5,3/86
Gondar Zuria	13.9,12/86	47.7,41/86	38.4,33/86
Mixed: Mixed infections of Plasmodium falciparum and Plasmodium vivax
P-values were obtained from the Kruskal–Wallis rank test (species by qPCR, Duffy blood group, and clinical status) and Chi-square (age and sex) tests
