# Supplementary material for: Spatial distribution of Plasmodium vivax Duffy Binding Protein copy number variation and Duffy genotype, and their association with parasitemia in Ethiopia
Source: PLoS Negl Trop Dis. 2025 Feb 13;19(2):e0012837. doi: 10.1371/journal.pntd.0012837 (PMC11870341; doi:10.1371/journal.pntd.0012837)
Supplement: S3 Table — (XLSX) [file pntd.0012837.s006.xlsx]

## Sheet: Sheet1
S3_Table. Result of the ordinal logistic regression model for significantly associated variables with PvDBP copy number, Ethiopia (N=435)
Variables	%, n/N	OR (95% CI)	P-value
Species by qPCR
Mixed	4.6, 20/435	ref
P. vivax	95.4, 415/435	1.1 (0.4-2.7)	0.864
Duffy blood group
Duffy negative	3.2, 14/435	ref
Heterozygous	77.7, 338/435	4.7 (1.6-13.9)	0.005
Homozygous	19.1, 83/435	5.1 (1.6-16.0)	0.006
Clinical status
Asymptomatic	14.0, 61/435	ref
Symptomatic	86.0, 374/435	6.4 (3.6-11.4)	<0.001
